# Supplementary material for: Kidney protection during surgery on the thoracoabdominal aorta: a systematic review
Source: Interdiscip Cardiovasc Thorac Surg. 2025 Apr 11;40(4):ivaf093. doi: 10.1093/icvts/ivaf093 (PMC12034379; doi:10.1093/icvts/ivaf093)
Supplement: ivaf093_Supplementary_Data [file ivaf093_supplementary_data.zip]

Archive with 2 entries (2 files):
- CORRECT Supplementary Material.docx
- ICVTS Supplementary Spreadsheet.xlsx
