# Supplementary material for: Kidney protection during surgery on the thoracoabdominal aorta: a systematic review
Source: Interdiscip Cardiovasc Thorac Surg. 2025 Apr 11;40(4):ivaf093. doi: 10.1093/icvts/ivaf093 (PMC12034379; doi:10.1093/icvts/ivaf093)
Supplement: ivaf093_Supplementary_Data [file ivaf093_supplementary_data.zip › ICVTS Supplementary Spreadsheet.xlsx]

## Sheet: Final_Review_Data_220823
Covidence #	Study ID	Title	Study Number	Lead Author	Year of Publication	Title	DOI	Lead author's main institution	Study Time Frame	Study Design	What is the aim of the study?	Population description	Sample size	n DTA	n Ex I	n Ex II	n Ex III	n Ex IV	n Ex V	n Abdominal	n Other (please define)	n Aneurysms	n Dissections	n Re-operations	n Emergency operations	n Connective Tissue Disorder	Mean patient age (years, decimalised)	% male	Number of study subgroups (study-defined)	Number of subgroups (reviewer-extracted)	Cited theoretical basis for subgrouping	Name for Subgroup 1	Summarise Subgroup 1	Perfusion Modalities	Subgroup 1 Sample Size	Mean Bypass Time (mins)	Mean renal ischemic time (mins)	Mean renal perfusion time (mins)	Mean cross clamp time (mins)	Mean circulatory arrest time (mins)	Lowest core body temperature (c)	Renal perfusion technique	Define contents if 'crystalloid' or 'other'	Describe management of selective renal perfusion technique	Did all participants receive the same form of SRP?	If no, how many received SRP?	Subgroup 1 Extents:	DTA Number in Subgroup 1	I Number in Subgroup 1
63	Alfonsi 2018	Open surgical repair of post-dissection thoraco-abdominal aortic aneurysms: early and late outcomes of a single-centre study involving over 200 patients	63	Alfonsi	2018	Open surgical repair of post-dissection thoraco-abdominal aortic aneurysms: early and late outcomes of a single-centre study involving over 200 patients	doi:10.1093/ejcts/ezy050	St Antonius Hospital, Nieuwegein, Netherlands	1994-2015	Retrospective observational	Assess early and late outcomes for post-dissection open TAAA repair	Post-dissection TAAA patients requiring open surgery	217	0	66	113	25	10	3	0	0	217	0	80	19	35	60.2	68.2	2	2	Different ECC	Post-dissection TAAA repairs w LHB	Post-dissection open TAAA repair, LHB, mixed extent	pLHB	173							Cold Crystalloid	Ringer's acetate + mannitol + methylprednisolone	Non-specified bolus volume delivered every 30 minutes	Unsure	Unknown, assumed
8	Bavaria 1995	Retrograde cerebral and distal aortic perfusion during ascending and thoracoabdominal aortic operations.	8	Bavaria	1995	Retrograde Cerebral and Distal Aortic Perfusion During Ascending and Thoracoabdominal Aortic Operations		Hospital of the University of Pennsylvania, Philadelphia, Pennsylvania	1987-1994	Retrospective observational	To assess changes in outcomes in four cohorts of patients (Type A w/ ACP; Type A w/o ACP; Type B w/DAP; Type B w/o DAP). Two subgroups are irrelevant to this review and will be ignored.	Type A and Type B patients. Type A will be ignored for the purposes of this review, leaving just patients requiring DTA/TAAA surgery.	81		26	18	8	8			10 Type B dissections + 11 traumatic transections	60	10		81					2	LHB vs C&S	Descending repairs	LHB	pLHB	31							None			Yes
75	Bianchi 2022	Intraoperative neurophysiologic monitoring in thoracoabdominal aortic aneurysm surgery can provide real-time feedback for strategic decision making.	75	Bianchi	2022	Intraoperative Neurophysiologic Monitoring in Thoracoabdominal Aortic Aneurysm Surgery can Provide Real-time Feedback for Strategic Decision Making	https://doi.org/10.1016/j.neucli.2021.12.006	San Raffaele Scientific Institute, Milan, Italy	2016-2018	RCT	To assess the benefits of MEP monitoring in TAAA repair	TAAA	100	0	16	29	32	18	5	0				19	0	9	64	64	5	1	All extents	All patients, most LHB	84% LHB	pLHB; None (clamp and sew)	100										Unsure			0	16
40	Cina 2002	Thoracoabdominal aortic aneurysm repair: a prospective cohort study of 121 cases.	40	Cin√†	2002	Thoracoabdominal Aortic Aneurysm Repair: A Prospective Cohort Study of 121 Cases	10.1007/~10016-001-0181	McMaster University, Ontario, Canada	1990-2001	Prospective observational	Description of operative outcomes. Some C&S. Some atriofemoral bypass.	Mixed TAAA	121	0	17	24	28	52	0	0		99			22				2	2	1990-1997 vs 1997-2001. Clamp and sew used for all aneurysms until 1997. Left atriofemoral bypass used for all except type IV from 1997 onwards.	1990-1997 (C&S)	All patients treated with clamp and sew with cold renal perfusion.	None (clamp and sew)	43	NA			69	NA	NA	Cold Crystalloid	Reported elsewhere (references 3, 4, 5, 6)	Reported elsewhere (references 3, 4, 5, 6)	Unsure			0	5
54	Conrad 2011	Evolution of operative strategies in open thoracoabdominal aneurysm repair.	54	Conrad	2011	Evolution of operative strategies in open thoracoabdominal aneurysm repair	doi:10.1016/j.jvs.2010.11.055	Massachusetts General Hospital and Harvard Medical School, Boston	1989-2009	Retrospective observational	DAP vs C&S	Propensity-matched TAAA patients	179	0	73	31	75	0	0	0		150	29		13 Urgent	7	62.6 DAP. 69.5 C&S.	56% DAP. 47% C&S.	2	2	DAP vs C&S	DAP	LHB	pLHB	52		36L		78			Other	Blood of undefined temperature		No	Octopus rarely used		0	27
52	Corvera 2012	Open repair of chronic aortic dissections using deep hypothermia and circulatory arrest.	52	Corvera	2012	Open repair of chronic aortic dissections using deep hypothermia and circulatory arrest	http://dx.doi.org/10.1016/j.athoracsur.2012.03.081	Indiana University Health, Indianapolis	1995-2009	Retrospective observational	Benchmarking of open thoracoabdominal dissections with DHCA	Patients requiring surgery for TAA dissection, but also some who required some proximal dissection repair.	93	27	23	37	6 (combined with IV)				Total arch in 9	0	93	75 (combined 'abdominal' and 'thoracic' aortic procedures).	5		60.1	72	1	1	No subgrouping	DHCA	DHCA	CPB w/ CA	93	254				28.5	20	Cold blood		250-350ml shared between celiac, SMA and renals	No	Those in which visceral segment involved		27	23
25	Fehrenbacher 2007	Optimal end-organ protection for thoracic and thoracoabdominal aortic aneurysm repair using deep hypothermic circulatory arrest.	25	Fehrenbacher	2007	Optimal end-organ protection for thoracic and thoracoabdominal aortic aneurysm repair using deep hypothermic circulatory arrest	doi:10.1016/j.athoracsur.2006.09.088	Methodist Hospital, Indiana	1995-2005	Retrospective observational	Report of single surgeon's experiences with DHCA	Patients requiring DTA / TAAA surgery	173	63	27	49	20	14	0	0	1 coarct pseudoaneurysm. 9 Ruptured/leaking.		57		18		66.1	67	1	1	NA	DHCA	All patients	CPB w/ CA	173	210				32		Cold blood			Unsure
26	Fehrenbacher 2007	Preservation of renal function utilizing hypothermic circulatory arrest in the treatment of distal thoracoabdominal aneurysms (types III and IV).	26	Fehrenbacher	2007	Preservation of renal function utilizing hypothermic circulatory arrest in the treatment of distal thoracoabdominal aneurysms (types III and IV)	DOI: 10.1016/j.avsg.2006.08.008	Methodist Hospital of Indiana	1995-2005	Retrospective observational	Determine whether the use of hypothermic circulatory arrest for Type III and IV repairs would serve to protect renal function.	Patients requiring type III and IV repairs	33	0	0	0	19	14	0	0	0			22	2		70 median	72.7	1	1	NA	DHCA	All patients requiring type III or IV repair	CPB w/ CA	33	238				20	15	Cold blood			Yes
50	Fehrenbacher 2010	Early and late results of descending thoracic and thoracoabdominal aortic aneurysm open repair with deep hypothermia and circulatory arrest.	50	Fehrenbacher	2010	Early and late results of descending thoracic and thoracoabdominal aortic aneurysm open repair with deep hypothermia and circulatory arrest	doi:10.1016/j.jtcvs.2010.08.054	Methodist Hospital, Indiana	1995-2009	Retrospective observational	Long term outcomes of DHCA for DTA and TAAA repairs	Patients requiring DTA or TAAA surgery	343	98	69	111	32	33	0	0	0		106		45		66	63.6	1	1	NA	All patients	All DHCA	CPB w/ CA		242.6				27.5					Unsure			98	69
28	Fleck 2005	Improved outcome in thoracoabdominal aortic aneurysm repair: the role of cerebrospinal fluid drainage.	28	Fleck	2005	Improved outcome in thoracoabdominal aortic aneurysm repair: the role of cerebrospinal fluid drainage		AKH Vienna	2001-2003	Retrospective observational	To assess the effects of CSF drainage on outcomes	Patients requiring TAAA surgery	17	0	2	12	3	0	0	0	0	14	3	1		1	67.2	58.8	1	1	NA	All patients	LHB for TAAA	pLHB	17	34					32	Cold Crystalloid	1L Ringer's lactate + 100ml 20% Mannitol + 1g corticosteroid	Delivered through 9Fr Pruitt catheter at 4degC. 150ml/min for 3 mins every 10 mins until distal anastomosis complete.	Yes
80	Harky 2021	Contemporary results of open thoracic and thoracoabdominal aortic surgery in a single United Kingdom center.	80	Harky	2021	Contemporary results of open thoracic and thoracoabdominal aortic surgery in a single United Kingdom center	https://doi.org/10.1016/j.jvs.2020.09.027	Liverpool Heart and Chest Hospital, UK	1998-2019	Retrospective observational	Results of DTA and TAA	All DTA and TAAA	430	157							273 TAA	225	113	58	151	50	62 DTA, 63 TAA	66	2	2	DTA vs TAA	DTA	DTA	CPB w/ CA; pLHB	157							None			Unsure			157	0
16	Hassoun 2004	Cold visceral perfusion improves early survival in patients with acute renal failure after thoracoabdominal aortic aneurysm repair.	16	Hassoun	2004	Cold visceral perfusion improves early survival in patients with acute renal failure after thoracoabdominal aortic aneurysm repair	doi:10.1016/j.jvs.2003.09.040	Houston Medical School, Texas	1991-2001	Retrospective observational	To determine if warm or cold blood SRP affects recovery from ARF.	TAAA patients who had post-operative ARF and received either cold or warm blood SRP during LHB.	81	0	8	42	13	16	2	0	0							59.3	2	2	Cold SRP vs warm SRP	Cold perfusion	Cold blood SRP	pLHB	44							Cold blood		9Fr or 12Fr pruitt catheters inserted. Heat exchanger used to cool blood to 4degC. Temperature of left kidney monitored and maintained between 15 and 20degC. Total visceral flow rates (incl celiac + SMA) 300-450ml/min.	Yes			0	3
66	Henmi 2022	Acute Kidney Injury Affects Mid-Term Outcomes of Thoracoabdominal Aortic Aneurysms Repair.	66	Henmi	2022	Acute Kidney Injury Affects Mid-Term Outcomes of Thoracoabdominal Aortic Aneurysms Repair	https://doi.org/10.1053/j.semtcvs.2021.04.050	Kobe University Graduate School of Medicine	1999-2019	Retrospective observational	To assess the effects of AKI on mid-term outcomes	Open TAAA repair	281	0	25	101	124	31	0	0				35			63.4	71.5	4	1	All patients	All patients	All patients	pCPB; CPB w/ CA	281	183						Normothermic/tepid blood		Each visceral artery perfused using a single roller pump at 150-200ml/min	Unsure	Routinely used		0	25
81	Huang 2022	The application of modular multifunctional left heart bypass circuit system integrated with ultrafiltration in thoracoabdominal aortic aneurysm repair.	81	Huang	2022	The application of modular multifunctional left heart bypass circuit system integrated with ultrafiltration in thoracoabdominal aortic aneurysm repair	doi: 10.3389/fcvm.2022.944287	Xiangya Hospital, Changsha, China	2017-2022	Retrospective observational	Assess results of new LHB circuit	TAAA	26		0	18	1	0	7	0							50	85	1	1	NA	All patients	All TAAA	pLHB	26	211.5		5.5				Cold Crystalloid	Lactated Ringer's + mannitol + methylprednisolone OR HTK solution	Intermittent 200-400ml boluses with roller pump every six minutes. Flow rate 300ml/min. Perfusion pressure >200mmHg	Unsure	II and II patients (19?)		0	0
10	Jacobs 1998	Reduced renal failure following thoracoabdominal aortic aneurysm repair by selective perfusion.	10	Jacobs	1998	Reduced renal failure following thoracoabdominal aortic aneurysm repair by selective perfusion		Academic Medical Center of the University of Amsterdam		Prospective observational	To determine the benefit of volume- and pressure-controlled perfusion of the renal and visceral arteries during TAAA surgery. These techniques were compared, using ultrasound for flow readings.	Patients requiring TAAA surgery	73	0	27	28	8	10	0	0	0		15		17		59	63	2	2	Author separated patients into two groups. One of which had flow-controlled SRP, the other which had pressure-controlled SRP.	Group I	Flow-controlled SRP. Flow range 60-210ml/min, shared with celiac + SMA	pLHB	33							Normothermic/tepid blood		Continuous blood. Temperature undefined, but presumed to be isothermic.	Yes
1	Kahlberg 2021	Renal perfusion with histidine-tryptophan-ketoglutarate compared with Ringer's solution in patients undergoing thoracoabdominal aortic open repair.	1	Kahlberg	2021	Renal perfusion with histidine-tryptophan-ketoglutarate compared with Ringer's solution in patients undergoing thoracoabdominal aortic open repair	https://doi.org/10.1016/j.jtcvs.2021.02.090	San Raffaele Scientific Institute, Milan	2015-2017	RCT	To compare the efficacy of renal perfusion with Custodiol vs enriched Ringer's solution for TAAA repair	Patients requiring TAAA repair	90	0	10	33	25	22	0	0	0		18	29 undefined past aortic surgery		9	65.1	68.9	2	2	Custodiol vs Ringers	Custodiol SRP	Custodiol	pLHB	45		41		58		34	Cold Crystalloid	Custodiol	1.5ml per gram of estimated kidney weight. (400-600ml total range). 4degC.	Yes			0	5
68	Karlsson 2022	Novel method for direct retransfusion reduces blood transfusions in descending and thoracoabdominal aneurysm repair.	68	Karlsson	2022	Novel method for direct retransfusion reduces blood transfusions in descending and thoracoabdominal aneurysm repair	DOI: 10.23736/S0021-9509.22.12415-8	Karolinska University Hospital, Sweden	2014-2019	Prospective observational	Assess effects of new blood transfusion system with LHB	TAAA	33	0							All TAAA						64 standard LHB, 58 modified LHB	67% standard LHB, 42 modified LHB	2	2	Standard LHB vs modified LHB	Standard LHB	LHB with cell savers	pLHB	21	118					34.7	Cold blood		100-500ml/min at 10-12degC	No	13
58	Kawaharada 2002	Thoracoabdominal or descending aortic aneurysm repair after preoperative demonstration of the Adamkiewicz artery by magnetic resonance angiography	58	Kawaharada	2002	Thoracoabdominal or descending aortic aneurysm repair after preoperative demonstration of the Adamkiewicz artery by magnetic resonance angiography		Sapporo Medical School, Japan	2000-2001	Retrospective observational	To assess if successful pre-operative identification of the artery of Adamkiewicz with magnetic resonance angiography can lead to improved spinal outcomes through determination of lumbar and intercostal arteries for reattachment during surgery.	Patients requiring TAAA surgery who had pre-operative MRA for identification of ARM.	37	0	4	13	10	10	0	0	0	21	16			6	67 group I. 59 group II.	73% group I. 58% group II.	2	2	ARM detection vs no ARM detection.	ARM detected	The artery of Adamkiewicz was detected on MRA.	pCPB	11	92		62 (incl visceral)	92			Normothermic/tepid blood		10-12 Fr balloon cannulas.	Unsure			0	1
27	Kawaharada 2004	Thoracoabdominal aortic aneurysm repair through redo left-sided thoracotomy.	27	Kawaharada	2004	Thoracoabdominal aortic aneurysm repair through redo left-sided thoracotomy	doi:10.1016/j.athoracsur.2003.09.043	Sapporo Medical University School of Medicine, Japan	1982-2003	Retrospective observational	Determine if redo thoracotomy patients had different outcomes to first time operations	Patients who did or did not have redo thoracotomy	100	0	24	24	35	17		0	0	61	39	30	0	11	61	70	2	2	Redo vs First time	Redo thoracotomy	Patients having redo surgery	pCPB; None (clamp and sew)	30	141		60 (incl visceral)	121	NA		Other	Assumed normothermic blood, not confirmed.	10-12Fr cannula. Mean flow rates 155ml/min per artery, including visceral. Blood flow considered appropriate when patient's urine output is 0.5ml/minute.	Unsure			0	4
11	Koksoy 2002	Renal perfusion during thoracoabdominal aortic operations: cold crystalloid is superior to normothermic blood.	11	Koksoy	2002	Renal perfusion during thoracoabdominal aortic operations: cold crystalloid is superior to normothermic blood		Baylor College of Medicine	1999-2000	RCT	To compare cold crystalloid and normothermic blood perfusion of the kidney during LHB for TAAA repair	Extent II patients only	30	0	0	30		0	0	0	0	19	11	0	5	2	59.5 blood. 69 crystalloid.	56% blood. 50% crystalloid.	2	2	Normothermic blood vs cold crystalloid SRP	Normothermic blood	Patients who received normothermic blood SRP	pLHB	16	25.6	19R. 21L.	24R. 25.9L.	65		31.8	Normothermic/tepid blood		9Fr catheters connected with octopus to celiac, SMA and renals. Aggregate flow of 400ml/min, not measured per artery.	Yes			0	0
48	Kouchoukos 2013	Outcomes after thoracoabdominal aortic aneurysm repair using hypothermic circulatory arrest.	48	Kouchoukos	2013	Outcomes after thoracoabdominal aortic aneurysm repair using hypothermic circulatory arrest	http://dx.doi.org/10.1016/j.jtcvs.2012.11.077	Missouri Baptist Medical Center	1986-2012	Retrospective observational	Evaluation of DHCA experience for TAAA repairs	TAAA	243	0	63	97	83	0	0	0	0	177	63		18		64	49	1	1	NA	DHCA for TAAA	DHCA for TAAA	CPB w/ CA	243	160				31	22 Nasopharyngeal	None			Unsure
47	Kouchoukos 2015	Open thoracoabdominal aortic repair for chronic type B dissection.	47	Kouchoukos	2015	Open thoracoabdominal aortic repair for chronic type B dissection	http://dx.doi.org/10.1016/j.jtcvs.2014.07.064	Missouri Baptist Medical Center	1986-2014	Retrospective observational	To evaluate outcomes of open DHCA surgery for type B dissection	Patients with type B dissections	69	0	13	41	15	0	0	0	0		69	53		30	54	77	1	1	NA	Type B dissection. DHCA.	Type B dissection. DHCA.	CPB w/ CA	69	197.1				30.8	18.9	Other	Split arterial line to allow femoral perfusion of the renal arteries where possible during procedure		Unsure
3	Kouchoukos 2019	Early Outcomes After Thoracoabdominal Aortic Aneurysm Repair With Hypothermic Circulatory Arrest.	3	Kouchoukos	2019	Early Outcomes After Thoracoabdominal Aortic Aneurysm Repair With Hypothermic Circulatory Arrest	https://doi.org/10.1016/j.athoracsur.2019.04.014	Missouri Baptist Medical Center	1986-2015	Retrospective observational	Report of DHCA experience for TAAA repair	TAAA	285	0	72	107	104	2		0	0	207	75		19	35	64		1		NA	DHCA for TAAA	DHCA for TAAA	CPB w/ CA	285	162.1	90.0L. 77.7R.			29.2	20.1	None			Unsure
45	Kulik 2011	Outcomes after thoracoabdominal aortic aneurysm repair with hypothermic circulatory arrest.	45	Kulik	2011	Outcomes after thoracoabdominal aortic aneurysm repair with hypothermic circulatory arrest	doi:10.1016/j.jtcvs.2010.06.010	Lynn Heart Institute, Florida & Missouri Baptist Medical Center	1986-2008	Retrospective observational	Evaluate DHCA experience	All TAAA	218	0	57	91	70	0		0	0		55	45	18	27	63	50	1		NA	DHCA	DHCA	CPB w/ CA	218	160.4	94.0L. 81.6R.			31.2	19.6	None			Yes
14	Kunihara 2009	Assessment of hepatosplanchnic pathophysiology during thoracoabdominal aortic aneurysm repair using visceral perfusion and shunt.	14	Kunihara	2009	Assessment of hepatosplanchnic pathophysiology during thoracoabdominal aortic aneurysm repair using visceral perfusion and shunt	10.1016/j.ejcts.2008.12.016	Hokkaido University Hospital, Japan	1998-2006	Prospective observational	Do assess visceral outcomes following TAAA surgery with different perfusion techniques	TAAA	17	0	3	5	4	4	1	0	0	10	7			2	64	59	3	1	Study compared visceral side-arm perfusion, independent pump perfusion and selective shunting perfusion. No significant differences between results and small sample size. Hemofiltration results will be selectively extracted. Biomarker analysis will be included in narrative discussion.	All patients.	Partial bypass with mild hypothermia (34degC).	pCPB	17	157			106	NA	34	Normothermic/tepid blood		A combination of visceral side-arm perfusion, independent pump perfusion and selective shunting was used.	No	All received a form of visceral perfusion. But delivery methods varied.
71	Kunihara 2021	Surgical Thoracoabdominal Aortic Aneurysm Repair in a Non-High-Volume Institution.	71	Kunihara	2021	Surgical Thoracoabdominal Aortic Aneurysm Repair in a Non-High-Volume Institution	https://doi.org/10.1055/s-0040-1708470	The Jikei University School of Medicine, Tokyo, Japan	1996-2016	Retrospective observational	Identify predictors for spinal cord injury in TAAA repair	TAAA repairs	182	0	56	34	43	17	32	0			54	103		15	68	66.4	1	1	All	All patients	Most LHB. 13.2% DHCA. 7% C&S.	CPB w/ CA; pLHB; None (clamp and sew)	182	81			53	12		Normothermic/tepid blood		500-800ml/min isothermic blood flow shared between renal and visceral arteries.	No	63
18	Leijdekkers 1999	The visceral perfusion system and distal bypass during thoracoabdominal aneurysm surgery: an alternative for physiological blood flow?	18	Leijdekkers	1999	The visceral perfusion system and distal bypass during thoracoabdominal aneurysm surgery: an alternative for physiological blood flow?	PII: S0967-2109(98)00067-2	Academic Hospital Vrije Universiteit, Amsterdam	6 month period	Prospective observational	To determine if visceral perfusion with LHB has a positive or negative effect on renal failure, haemolysis and coagulopathy.	TAAA	11		0		0		0	0	0						74 control. 72 SVP.			2	Use of selective visceral perfusion	LHB + SVP	LHB + Selective visceral perfusion with octopus	pLHB	6							Normothermic/tepid blood		Octopus with renals + celiac + SMA. Average 400ml/min per catheter. Not specifically measured for kidneys.	Yes
29	LeMaire 2002	Emergency surgery for thoracoabdominal aortic aneurysms with acute presentation.	29	LeMaire	2002	Emergency surgery for thoracoabdominal aortic aneurysms with acute presentation	doi:10.1067/mva.2002.123320	Baylor College of Medicine	1986-1998	Retrospective observational	To compare outcomes of elective vs acute TAAA repair, and to assess LHB effectiveness in the context of emergency care	Acute vs elective TAAA repair	1220	0	423	371	201	225	0	0	76 Rupture		36		112 Acute presentation		65 elective. 70 acute.	59% elective. 55% acute.	2	2 different	The author compared acute vs elective patients, including LHB and no perfusion. Reviewer has extracted the following subgroups: Acute patients with LHB and acute patients without LHB.	Acute presentation. No perfusion.	No LHB	None (clamp and sew)	78	NA			48 (including LHB cases)	NA	32	Cold Crystalloid			No	Not stated
6	Lemaire 2009	Randomized comparison of cold blood and cold crystalloid renal perfusion for renal protection during thoracoabdominal aortic aneurysm repair.	6	LeMaire	2009	Randomized comparison of cold blood and cold crystalloid renal perfusion for renal protection during thoracoabdominal aortic aneurysm repair	doi:10.1016/j.jvs.2008.08.048	Baylor College of Medicine, Houston	2002-2006	RCT	Compare cold blood vs cold crystalloid for SRP	TAAA II / III	172	0	0	158	14		0	0	0				5		62.5	62	2	2	Blood vs crystalloid SRP	Blood	Blood SRP	pLHB	86	25.6	42.0R. 46.8L.	8.2	74.4		32.2	Cold blood		Roller pump side branch.4degC. 2x 9Fr Pruitt catheters. 1.25g Mannitol + 12.5mg methylprednisolone were added to every 100ml of blood in a reservoir. 300ml cold blood delivered at 100-150ml/min, with mean pressure of 171mmHg. Delivered in boluses. Mean total renal perfusion volume was 1037.0ml.	Yes			0	0
59	Mastroroberto 1999	Emergency thoracoabdominal aortic aneurysm repair: Clinical outcome	59	Mastroroberto	1999	Emergency thoracoabdominal aortic aneurysm repair: Clinical outcome		University of Catanzaro, Italy	1993-1998	Retrospective observational	To evaluate the outcome of patients undergoing emergency repair of the thoracoabdominal aorta	Emergency TAAA repairs	19	0	12	3	1	3	0	0	12 rupture		7		19		67.1		1	1	NA	Emergency TAAA with partial CPB	Emergency with partial CPB	pCPB	19							None			Unsure
9	Mkalaluh 2018	Open surgical thoracoabdominal aortic aneurysm repair: The Heidelberg experience.	9	Mkalaluh	2018	Open surgical thoracoabdominal aortic aneurysm repair: The Heidelberg experience	https://doi.org/10.1016/j.jtcvs.2018.05.081	University of Heidelberg, Germany	2007-2017	Retrospective observational	General outcomes of TAAA from a non-high-volume center of aortic surgery	TAAA	38	0	12	22	3	1	0	0				25	8	18	54.4	42.1	1	1	NA	All patients		CPB; CPB w/ CA	38	159				5	32.1	Normothermic/tepid blood		The intestinal and renal arteries were selectively perfused with oxygenated blood	Unsure
4	Morishita 1999	Selective visceral and renal perfusion in thoracoabdominal aneurysm repair.	4	Morishita	1999	Selective visceral and renal perfusion in thoracoabdominal aneurysm repair	PII: S1010-7940(99)00075-5	Sapporo Medical University	1982-1997	Retrospective observational	To clarify if selective perfusion has a protective effect on visceral and renal function.	TAAA	73	0	9	13	34	17	0	0			33	24	7		Medians: 57 G1, 59 G2, 58 G3	76% G1, 64% G2, 60% G3.	3	3	Fem-fem bypass with roller, fem-fem bypass with centrifugal, clamp and sew.	Roller Pump	Single roller pump and oxygenator used for femoral and visceral flow	pCPB	41				111		33	Normothermic/tepid blood		10-12Fr balloon cannulas used for selective visceral and renal perfusion, from sidebranch of roller pump circuit. Each artery was perfused at a flow of 200-300ml/min.	Yes			0	5
23	Nishi 2004	Extensive thoracoabdominal aortic aneurysm repair using deep hypothermic bypass and circulatory arrest.	23	Nishi	2004	Extensive thoracoabdominal aortic aneurysm repair using deep hypothermic bypass and circulatory arrest		Osaka General City Hospital, Japan	1994-2002	Retrospective observational	To evaluate the safety and usefulness of deep hypothermic cardiopulmonary bypass + circulatory arrest for TAAA repairs.	Patients requiring TAAA repair with pCPB/LHB or CPB+CA.	17	0	9	8		0	0	0					1		63.1 Group H, 61.2 Group N	65	2	2	Hypothermic CA vs Normothermic CPB	Group H	Hypothermic CPB with CA	CPB w/ CA	8	192	27			29	19.6	Cold Crystalloid	Unknown		No			0	5
36	Palombo 2004	Early experience with the minimal extracorporeal circulation system (MECC) during thoracoabdominal aortic aneurysm repair.	36	Palombo	2004	Early experience with the minimal extracorporeal circulation system (MECC) during thoracoabdominal aortic aneurysm repair	doi: 10.1016/j.ejvs.2003.11.012	Department of Cardiac and Vacular Diseases, Mauriziano Hospital, Turin	2002	Retrospective observational	To describe early experience with a minimal extracorporeal circulatory system for TAAA repair	TAAA	7	0	2	4	1		0								Median 68	0.714	1		NA	MECC pCPB	Partial CPB with centrifugal pump and no reservoir	pCPB	8				57			Normothermic/tepid blood	Visceral and renal arteries selectively perfused with balloon catheters.	No indication of renal flow or contents	Yes
21	Safi 1996	Predictive factors for acute renal failure in thoracic and thoracoabdominal aortic aneurysm surgery.	21	Safi	1996	Predictive factors for acute renal failure in thoracic and thoracoabdominal aortic aneurysm surgery		Baylor College of Medicine	1991-1994	Retrospective observational	To analyse the factors associated with acute renal failure after DTA/TAAA repair	DTA/TAAA repairs	234	7	77	99	51 (III or IV)	See above	0	0							Median 67	63.7	1	2	Distal aortic perfusion (including with and without visceral perfusion) separated from simple clamp patients.	Distal Perfusion, No Visceral	LHB	pLHB	90				45 (including all forms of support)			None			Yes
35	Schepens 1999	Impact of left heart bypass on the results of thoracoabdominal aortic aneurysm repair.	35	Schepens	1999	Impact of left heart bypass on the results of thoracoabdominal aortic aneurysm repair	PII S0003-4975(99)00391-4	St. Antonius Hospital, the Netherlands	1981-1998	Retrospective observational	To compare outcomes of C&S vs LHB	TAAA with LHB or C&S	258	0	39	112	71	36		0			63		38 rupture		65.4	73.6	2	2	LHB vs C&S	Clamp and sew	C&S	None (clamp and sew)	123							Cold Crystalloid	Ringer's acetate containing 12g/L mannitol	4degC, delivered 100ml/minute over 3 minutes, repeated every 30 minutes.	Yes			0	16
24	Soukiasian 2005	Total circulatory arrest for the replacement of the descending and thoracoabdominal aorta.	24	Soukiasian	2005	Total circulatory arrest for the replacement of the descending and thoracoabdominal aorta		Cedars-Sinai Medical Center, LA, USA	1989-2001	Retrospective observational	To compare outcomes of DHCA and LHB	TAAA including dissections	59	10							3 adult coarctations		26	8		3			2	2	2	DHCA	DHCA	CPB w/ CA	39	100-235				1959-05-01		None			Yes
2	Tshomba 2014	Comparison of renal perfusion solutions during thoracoabdominal aortic aneurysm repair.	2	Tshomba	2014	Comparison of renal perfusion solutions during thoracoabdominal aortic aneurysm repair	http://dx.doi.org/10.1016/j.jvs.2013.09.055	San Raffaele Scientific Institute, Milan, Italy	2008-2011	Retrospective observational	Determine whether renal perfusion with Custodiol provides better protection against renal ischemic injury than cold lactated Ringer's solution	TAAA	84	0	0	25	32	27	0	0							66.5	77.4	2	2	Ringer's vs Custodiol	Ringer's	Ringer's for SRP	pLHB; None (clamp and sew)	42		43.6	22.4	44.3		34.7	Cold Crystalloid	4degC lactated Ringer's solution supplemented with mannitol (12.5g/L) and methylprednisolone (125mg/L).	Rapid administration of 500ml bolus, followed by delivery of 10-20ml/min, set at dial flow. Maximum 1.5L to avoid fluid overload and systemic hypothermia.	Yes			0	0
32	Wahlgren 2017	Outcomes of Left Heart Bypass Versus Circulatory Arrest in Elective Open Surgical Descending and Thoraco-abdominal Aortic Repair.	32	Wahlgren	2017	Outcomes of Left Heart Bypass Versus Circulatory Arrest in Elective Open Surgical Descending and Thoraco-abdominal Aortic Repair	http://dx.doi.org/10.1016/j.ejvs.2017.02.027	Karolinska University Hospital, Stockholm, Sweden	2004-2015	Retrospective observational	To compare outcomes of LHB vs HCA for descending/thoracoabdominal repairs	Elective operations	90	43	11	19	14	1	2	0		90		18		13	60	78.8	2	2	LHB vs HCA	LHB	LHB	pLHB	57	127				NA	34	Cold blood		Not described	No	When renal arteries involved in aneurysm		23	7
60	Weiss 2012	A propensity score-matched comparison of deep versus mild hypothermia during thoracoabdominal aortic surgery	60	Weiss	2012	A propensity score-matched comparison of deep versus mild hypothermia during thoracoabdominal aortic surgery	doi:10.1016/j.jtcvs.2011.07.020	Mount Sinai School of Medicine, New York	2002-2008	Retrospective observational	To compare outcomes of DHCA with non-deep hypothermic circulatory arrest	DTA/TAAA	240	72	78	26	31	33		0			96		49		62.6	56	2	2	DHCA vs pCPB	Propensity-matched non-elephant trunk, non-DHCA patients	pCPB, non-DHCA, not involving elephant trunk	pCPB	28							None			Yes
62	Welborn 2000	The relationship between visceral ischemia, proinflammatory cytokines, and organ injury in patients undergoing thoracoabdominal aortic aneurysm repair	62	Welborn	2000	The relationship between visceral ischemia, proinflammatory cytokines, and organ injury in patients undergoing thoracoabdominal aortic aneurysm repair		University of Florida College of Medicine		Prospective observational	To identify changes in plasma cytokine concentrations in relation to visceral ischemia during TAAA repair.	TAAA mixed ECC	37	0	6	10	4	8	0	10			18						3	2	Removed IAAA subgroup (10 patients), leaving TAAA with LHB and TAAA without LHB	TAAA with LAFB	LHB for TAAA	pLHB	12							None			Unsure			0	5
31	Wongkornrat 2015	Predictors of paraplegia with current thoracoabdominal aortic aneurysm repair.	31	Wongkornrat	2015	Predictors of paraplegia with current thoracoabdominal aortic aneurysm repair	DOI: 10.1177/0218492314549563	Siriraj Hospital, Bangkok, Thailand. Patients operated on at Kawasaki Aortic Center, Japan.	2007-2011	Retrospective observational	To determine risk factors for paraplegia following TAAA repair with LHB	TAAA repairs with LHB, approx half dissected	200	0	24	82	51	10	33	0			101		19	11	65.14	73.5	1	1	NA	All TAAA	TAAA with LHB	pLHB	200	117.9			78.8		32	Cold Crystalloid	Undefined	4degC	No	123
34	Zhang 2016	Intercostal Artery Reconstruction: The Simple and Effective Technique on Spinal Cord Protection during Thoracoabdominal Aortic Replacement.	34	Zhang	2016	Intercostal Artery Reconstruction: The Simple and Effective Technique on Spinal Cord Protection during Thoracoabdominal Aortic Replacement	http://dx.doi.org/10.1016/j.avsg.2015.12.03	Aortic Surgery Center, Beijing	2007-2014	Retrospective observational	Assess role of intercostal artery reconstruction in spinal cord protection, with DHCA for TAAA II	TAAA extent II	81	0	0	81	0		0	0			73			29	39.4	75.3	1	1	NA	All	Extent II, DHCA	CPB w/ CA	81	197.4				26.18 lower body	18	None			Yes
5	Zhang 2019	Normothermic iliac perfusion improves early outcomes after thoraco-abdominal aortic aneurysm repair.	5	Zhang	2019	Normothermic iliac perfusion improves early outcomes after thoraco-abdominal aortic aneurysm repair	doi:10.1093/ejcts/ezy440	Beijing Institute of heart, Lung and Blood Vessel Diseases, China	2005-2017	Retrospective observational	To evaluate the safety and efficacy of TAAA repair with normothermic iliac perfusion	TAAA extent II repairs	190	0	0	190	0	0	0	0			153			65	39.5	74.7	2	2	Normothermic pCPB vs DHCA	Normothermic pCPB	Normothermic pCPB	pCPB	75							None			Unsure			0	0
													6582
									RCT	4
									Retro	34
									Prospective	34
[truncated: 48 more columns]

## Sheet: Heterogeneity
Study	Sample size	DTA	Crawford I	Crawford II	Crawford III	Crawford IV	Crawford V	Abdominal	Male	Mean Age	Emergency Surgery	Moderate-Severe CKD	* sCr>1.5mg/dL. **=sCr>300umol/L
1. Kahlberg 2021	90	0	11.1111	36.6667	27.7778	24.4444	0		68.9	65.1		30
2. Tshomba 2014	84	0	0	29.7619	38.0952	32.1429	0		77.4	66.5		30
3. Kouchoukos 2019	285	0	25.2632	37.5439	36.4912	0.701754	0			64	6.7	15.4	*
4. Morishita 1999	73	0	12.3288	17.8082	46.5753	23.2877	0				9.6
5. Zhang 2019	190	0	0	100	0	0	0		74.7	39.5		2.2
6. Lemaire 2009	172	0	0	91.8605	8.13953	0	0		62	62.5	2.9	15	*
8. Bavaria 1995	81	NR	32.0988	22.2222	9.87654	9.87654	NR				100
9. Mkalaluh 2018	38	0	31.5789	57.8947	7.89474	2.63158	0		42.1	54.4	21.1	23.7
10. Jacobs 1998	73	0	36.9863	38.3562	10.9589	13.6986	0		63	59	23.3	0.12
11. Koksoy 2002	30	0	0	100	0	0	0				16.7	26.7	**
14. Kunihara 2009	17	0	17.6471	29.4118	23.5294	23.5294	5.88235		59	64
16. Hassoun 2004	81	0	9.87654	51.8519	16.0494	19.7531	2.46914		59.3			25.9
18. Leijdekkers 1999	11	0	0	100	0	0	0
21. Safi 1996	234	2.99145	32.906	42.3077	21.7949		0		63.7			24
23. Nishi 2004	17	0	52.9412	47.0588	0	0	0		65		5.9	11.8
24. Soukiasian 2005	59	16.9492	NR	NR	NR	NR	NR
25. Fehrenbacher 2007	173	36.4162	15.6069	28.3237	11.5607	8.09249	0		67	66.1	10.4
26. Fehrenbacher 2007	33	0	0	0	57.5758	42.4242	0		72.7	70	6.1	24.2
27. Kawaharada 2004	100	0	24	24	35	17	0		70	61	0
28. Fleck 2005	17	0	11.7647	70.5882	17.6471	0	0		58.8	67.2		18
29. LeMaire 2002	1220	0	34.6721	30.4098	16.4754	18.4426	0					25
31. Wongkornrat 2015	200	0	12	41	25.5	5	16.5		73.5	65.14	9.5
32. Wahlgren 2017	90	47.7778	12.2222	21.1111	15.5556	1.11111	2.22222		78.8	60		8
34. Zhang 2016	81	0	0	100	0	0	0		75.3	39.4
35. Schepens 1999	258	0	15.1163	43.4109	27.5194	13.9535	0		73.6	65.4	14.7	5.8	**
36. Palombo 2004	7	0	28.5714	57.1429	14.2857	0	0		71.4	68
40. CinÃ 2002	121	0	14.0496	19.8347	23.1405	42.9752	0				18.2
45. Kulik 2011	218	0	26.1468	41.7431	32.1101	0	0		50	63	8.3	13.8	*
47. Kouchoukos 2015	69	0	18.8406	59.4203	21.7391	0	0		77	54		13	*
48. Kouchoukos 2013	243	0	25.9259	39.9177	34.1564	0	0		49	64	7.4
50. Fehrenbacher 2010	343	28.5714	20.1166	32.3615	9.32945	9.62099	0		63.6	66	13.1	15.5
52. Corvera 2012	93	29.0323	24.7312	39.7849	6		0		72	60.1	5.4	15.1
54. Conrad 2011	179	0	40.7821	17.3184	41.8994	0	0					0.0670391
58. Kawaharada 2002	37	0	10.8108	35.1351	27.027	27.027	0
59. Mastroroberto 1999	19	0	63.1579	15.7895	5.26316	15.7895	0			67.1	100
60. Weiss 2012	240	30	32.5	10.8333	12.9167	13.75	0		56	62.6	20.4	10
62. Welborn 2000	37	0	16.2162	27.027	10.8108	21.6216	0	27.027				57
63. Alfonsi 2018	217	0	30.4147	52.0737	11.5207	4.60829	1.38249		68.2	60.2	8.8
66. Henmi 2022	294	0	8.5034	34.3537	42.1769	10.5442	0		71.5	63.4		84.6
68. Karlsson 2022	33	0	NR	NR	NR	NR	NR
71. Kunihara 2021	182	0	30.7692	18.6813	23.6264	9.34066	17.5824		66.4	68		27.5
75. Bianchi 2022	100	0	16	29	32	18	5		64	64	0	17
80. Harky 2021	430	36.5116	63.4884						66	63	35.1	14
81. Huang 2022	26	NR	0	69.2308	3.84615	0	26.9231		85	50
